# Supplementary material for: Short-term availability of adult-born neurons for memory encoding
Source: Nat Commun. 2019 Dec 6;10:5609. doi: 10.1038/s41467-019-13521-7 (PMC6897887; doi:10.1038/s41467-019-13521-7)
Supplement: Supplementary file 6 — Source Data [file 41467_2019_13521_MOESM6_ESM.zip]

Archive with 4 entries (4 files):
- Source Data Figure 2.xlsx
- Source Data Figure 3.xlsx
- Source Data Figure 4.xlsx
- Source Data for Figure 1.xlsx
