# Supplementary material for: Short-term availability of adult-born neurons for memory encoding
Source: Nat Commun. 2019 Dec 6;10:5609. doi: 10.1038/s41467-019-13521-7 (PMC6897887; doi:10.1038/s41467-019-13521-7)
Supplement: Supplementary file 6 — Source Data [file 41467_2019_13521_MOESM6_ESM.zip › Source Data Figure 2.xlsx]

## Sheet: Figure 2
Figure b											Figure c											Figured						Figure e
T1		T2'		T3'		T4'		T5'			T1		T2'		T3'		T4'		T5'			T1	T2'	T3'	T4'	T5'		+lim/-lim Enriched and +lim/-lim stimulated
Hab4	Test	Hab4	Test	Hab4	Test	Hab4	Test	Hab4	Test		Hab4	Test	Hab4	Test	Hab4	Test	Hab4	Test	Hab4	Test		40.7913	21.6812	66.643	33.767	41.3147			T1	T2'	T3'	T4'	T5'
0.29	1.47	1.33	1.3	0.34	1.58	1.42	0.72	0	0.66		0.61	1.04	1.69	1.83	0.65	2.21	0	0	1.15	1.75		65.9752	19.1603	67.7876	52	16.7106			13.5957	5.09509	19.9929	4.05204	4.13147
0.35	1.55	0.93	0	0	2.13	0.55		0.35	0.62		0.82	0.51	0.36	2.15	0.3	0.6	0	1.06	0.31	0.38		52.9517	29.8575	76.5215	56	16.7106			21.9895	4.50267	20.3363	6.24	1.67106
3.51	2.32	0.81	1.13	0	1.71	0	0	0	0		1.14	0.54	0.37	1.92	0.72	1.64	0.58	1.01	0.63	2.06		51.3079	30.3117	82.636	48.008	29.1969			17.6488	7.01652	22.9565	6.72	1.67106
0	1.38	2.02	0.65	0.2	0.63	1.74	0.67	1.39	0.24		1.65	1.72	0.87	2.32	0.68	0.3	0.45	1.39	1	1.87			22.1518	50.5864	25.8082	30.5823			17.1009	7.12325	24.7908	5.76096	2.91969
0.5	2.03	0	3	0.61	2.05	0.57	0.59	0.24	0.26		0.9	1.29	0.25	1.92	0.31	1.62	0.56	0.98	0.68	1.73			45.4972	59.1818	20.1879	29.1969				5.20566		3.09698	3.05823
0.46	0	1.25	0.62	0.31	1.07	0.25	1.29	0	0.27		1.44	0.67	1.15	1.37	0.68	0.97	1.19	1.56	0.35	0				64.4969	24.2901	14.9864				10.6919		2.42255	2.91969
0.82	1.74	2.26	2.33	0.77	0			0	0.52		0.68	0.65	0.28	1.24	0	0.38	0	1.81	0.59	1.54
0.22	3.57	0.53	0.56	0.81	1.27						0	0.58	0.65	0.72	0	1.66	0.18	0.46	0.38	1.28								+lim/-lim Enriched and dec/dodec stimulated
2.31	1.99	0.33	2.26	0.24	0.26						1.18	0.35	0.96	1.45	1.2	1.46	0	2.7	0	1.29									T1	T2'	T3'	T4'	T5'
1.09	2.35	0.55	1.27	0.3	0						2.31	0.42	0.98	1.82	0	1.5	1.29	1.99	0.2	0.99									6.11869	8.67249	21.659	11.1431	15.2865
0.36	1.26	0.35	0.98	0.98	0.26								0	2.37	0.27	1.38			0.6	0									9.89627	7.66412	22.031	17.16	6.18292
																													7.94276	11.943	24.8695	18.48	6.18292
																													7.69619	12.1247	26.8567	15.8427	10.8029
																														8.8607		8.5167	11.3154
																														18.1989		6.66201	10.8029
