# Supplementary material for: Short-term availability of adult-born neurons for memory encoding
Source: Nat Commun. 2019 Dec 6;10:5609. doi: 10.1038/s41467-019-13521-7 (PMC6897887; doi:10.1038/s41467-019-13521-7)
Supplement: Supplementary file 6 — Source Data [file 41467_2019_13521_MOESM6_ESM.zip › Source Data Figure 3.xlsx]

## Sheet: Figure 3
Figure b									Figure c									Figure e					Figure f
Group 1		Group 2		Group 3		Group 4			Group 1		Group 2		Group 3		Group 4			Group 1	Group 2	Group 3	Group 4		Group 1	Group 2	Group 3	Group 4
Hab4	Test	Hab4	Test	Group 2	Test	Hab4	Test		Hab4	Test	Hab4	Test	Group 2	Test	Hab4	Test		25.0	19.230	42.75	41.112		31.017	44.700	41.351	50.050
2.31	3.69	1.37	0	2.67	3.16	1.02	3.08		1.31	1.03	1.54	2.86	1.08	7.43	2.03	2.75		35.52631579	16.666	33.666	46.475		36.774	57.173	42.303	50.050
2.08	4.1	1.54	0.59	2.09	1.31	0	0		1	1.72	1.37	2	1.31	2.74	1.12	1.63		24.75	18.888	27.75	41.112		37.502	51.219	50.050	51.837
0.75	2.46	0.85	3.13	1.61	1.68	3.22	2.19		1.02	0.98	1.78	1.75	2.02	1.44	1.96	0.64		21.53846154	22.051	29.487	39.325		40.867	56.654	52.005	50.05
2.69	3.57	1.41	3.01	1.4	2.18	0	1.47		2.56	3.42	1.12	2.3	0.25	0.75	0.91	1.84		33.65853659	22.00	28.536	41.112		44.173	36.130	46.917	67.92
1.93	3.12	2.86	1.77	1.45	1.36	1.49	1.1		1.4	0.79	1.1	2.37	0	1.75	1.52	3.01							37.776	45.148	54.159
1.06	2.11	1.99	1.41	1.63	4.72	2.67	4.95		1.54	0.47	1.79	2.22	1.28	2.74	2.4	3.91							41.749	45.441	51.096
1.13	4.09	1.77	1.65	2.46	1.65	0	0		1.26	0.53	1.84	1.56	2.22	1.68	0.82	2.24							33.150	40.218
0.56	1.8	2.43	1.03	1.76	0.96	1.8	0		0.85	1.07	1.4	1.75	1.47	2.61	0.31	2.26
4	4.53	0.5	1.18	1.07	2.76	0.74	2.5		1.4	0.79	2.28	1.96	1.02	1.13	0.97	2.48
2.03	3.63	2.56	2.9	2.38	2.93	4.41	4.6		1.26	1.47	1.35	2.65	2.33	3.39	0	3.59
2.09	6	1.9	1.24	1.77	3.13				2.47	2.63	1.96	2.32	1.41	2.1
2.78	3.71	2.07	1.63	1.96	3.25				0.29	0.37	2.27	1.94	1.94	1.46
0.79	5.07	1.88	2.09	2.31	2.3				0.97	1.12	2.7	2.89	0.91	3.72
6.55	7.28	1.99	1.62	0.53	1.49				5.11	4.58	1.54	3.7	1.25	3.6
1.06	1.19	1.56	1.41	1.23	1.22				0.97	1.35	1.31	2.05	2.13	2.84
1.37	2.79	3.74	4.02	1.57	3.29				0.93	1.31	2.19	3.79	1.69	2.24
0.63	2.47	1.83	3.97	1.06	5.2				1.02	1.56	0.88	1.69	0.72	2.9
2.56	2.19	1.66	2.54	1.59	2.5				1.66	2.96	3.06	3.23	1.33	2.59
				2.44	2.86								2.01	1.74
				0.66	3.48								1.26	1.98
