# Supplementary material for: Short-term availability of adult-born neurons for memory encoding
Source: Nat Commun. 2019 Dec 6;10:5609. doi: 10.1038/s41467-019-13521-7 (PMC6897887; doi:10.1038/s41467-019-13521-7)
Supplement: Supplementary file 6 — Source Data [file 41467_2019_13521_MOESM6_ESM.zip › Source Data Figure 4.xlsx]

## Sheet: Figure 4
Figure b						Figure c						Figure d						Figure e			Figure f
Cont						Cont						Cont						Cont	Halo		Cont	Halo
Hab1	Hab2	Hab3	Hab4	Test		Hab1	Hab2	Hab3	Hab4	Test		Hab1	Hab2	Hab3	Hab4	Test		138.55	107.062		46.4286	23.5294
5.03	0.00	1.28	1.53	4.03		2.00	0.59	2.72	0.28	1.66		3.35	2.37	0.97	1.68	1.28		69.2751	75.048		50	46.1538
1.78	1.63	0.18	0.00	0.75		3.82	1.78	1.63	0.36	3.22		7.22	1.22	3.41	0.00	0.87		117.768	173.188		52.9412	42.8571
4.25	1.68	2.44	2.35	4.18		3.28	1.75	1.37	1.29	3.28		1.16	2.56	0.00	1.13	2.22		86.5939	111.906		45	33.3333
5.91	0.53	1.00	0.00	5.72		5.22	5.16	0.00	0.00	4.18		10.03	6.16	3.68	4.41	6.82		92.3668	69.2751		43.4783	37.5
3.91	2.25	1.66	2.00	1.18		4.22	1.66	0.00	0.97	2.78		6.56	0.63	4.13	1.44	0.00		132.777	69.2751		26.9231	10
1.03	0.00	1.18	0.00	0.00		3.44	2.09	0.41	1.28	3.47		5.72	2.87	3.09	0.66	3.13		163.741	77.9345		30.7692	11.1111
4.78	1.50	1.78	1.66	2.22		3.66	0.00	3.28	0.00	1.16		4.66	2.41	1.78	2.00	3.59		90.0576			40
2.22	1.28	1.25	0.63	0.32		1.56	0.00	0.00	0.00	0.44		3.63	2.44	1.18	0.00	1.25		94.4661
3.06	5.87	0.00	4.94	2.75		1.37	1.03	0.00	0.50	0.00		4.78	1.44	2.47	1.68	7.13
2.25	2.25	1.32	0.68	3.82		2.03	0.00	0.00	1.87	1.41
1.82	0.00	1.03	0.59	1.03		4.63	3.59	1.53	0.25	2.09
2.37	0.75	2.06	0.75	4.75		4.18	4.22	0.00	1.68	1.50
						6.53	4.85	4.18	2.63	5.28
Halo						Halo						Halo
Hab1	Hab2	Hab3	Hab4	Test		Hab1	Hab2	Hab3	Hab4	Test		Hab1	Hab2	Hab3	Hab4	Test
3.50	0.91	1.28	1.97	0.59		1.13	0.00	2.72	0.22	0.00		3.82	0.34	0.37	1.13	1.35
2.87	2.22	1.50	1.28	0.88		5.22	1.44	0.00	0.72	5.35		3.13	0.44	1.98	4.53	5.16
2.66	2.35	1.59	4.68	1.72		2.28	0.00	1.37	0.87	3.37		4.16	2.06	1.59	1.41	5.06
3.16	2.00	2.00	0.00	1.41		4.01	0.66	1.84	0.91	2.22		2.44	0.85	2.86	0.94	1.59
2.87	5.50	2.37	5.09	1.16		2.78	1.97	0.68	0.37	2.59		3.32	1.97	1.25	1.22	5.16
5.59	3.75	3.37	1.63	0.00		3.97	2.75	2.87	0.00	4.63		1.72	0.44	4.22	0.68	3.53
2.66	1.37	0.00	0.00	3.63		3.09	2.94	2.16	2.16	2.32		2.91	1.87	1.00	1.59	2.78
2.03	4.47	0.44	1.09	2.44		1.97	0.78	0.32	1.09	0.35		2.13	1.63	0.00	0.28	0.00
3.16	1.85	0.00	0.83	1.78		3.63	1.63	1.44	2.28	2.00		4.44	1.16	5.44	1.00	3.09
1.06	1.00	0.63	0.75	0.25		5.63	3.47	4.59	3.44	4.22		2.82	2.72	1.22	0.97	1.22
3.78	3.53	1.59	1.16	0.82		1.94	1.32	1.35	0.16	2.91		4.25	1.26	0.68	0.98	2.88
3.32	3.47	3.25	0.00	1.28		6.59	2.82	0.00	3.85	2.28		4.06	0.00	0.47	0.72	5.56
1.55	1.47	1.09	0.47	0.22		1.16	2.06	0.59	0.75	0.00		3.78	0.47	1.63	0.00	4.18
						2.78	2.59	1.97	1.22	2.13		6.85	4.09	1.35	1.82	5.03
