# Supplementary material for: Short-term availability of adult-born neurons for memory encoding
Source: Nat Commun. 2019 Dec 6;10:5609. doi: 10.1038/s41467-019-13521-7 (PMC6897887; doi:10.1038/s41467-019-13521-7)
Supplement: Supplementary file 6 — Source Data [file 41467_2019_13521_MOESM6_ESM.zip › Source Data for Figure 1.xlsx]

## Sheet: Figure 1
Figure b													Figure c													Figure d							Figure e			Figure f
NE		T1		T2		T3		T4		T5			NE		T1		T2		T3		T4		T5			T1	T2	T3	T4	T5			index	density		Non-Enriched
Hab4	Test	Hab4	Test	Hab4	Test	Hab4	Test	Hab4	Test	Hab4	Test		Hab4	Test	Hab4	Test	Hab4	Test	Hab4	Test	Hab4	Test	Hab4	Test		40.8	43.7	61.1	44.1167	41.4		NE	0.265	3.61			T1	T2	T3	T4	T5
0.25	1.02	0.29	1.47	0.46	0.22	0.68	0.33	0.55	0.7	0.46	0.22		0.3	1.04	0.61	1.04	0	0.31	0.38	0.71	0.34	1.03	0.65	0.77		52.9517	48.8	67.3	32.8851	45		T1	0.549	5.1318			5.08058	3.51897	4.68824	5.81455	5.13252
0.27	0	0.35	1.55	0.24	1.31	0.5	1.26	0.35	2.31	0.24	1.31		0	0.61	0.82	0.51	1.18	1.83	0.63	0.31	0.66	0.31	1.34	0.29		51.3079	41.0519	40.1302	34.9223	25.6497		T2	0.424	4.429			6.45937	3.92036	5.96377	6.39057	3.75482
0.6	1.2	3.51	2.32	1.11	1.09	0	0	0.2	0.72	1.11	1.09		0.75	0.76	1.14	0.54	2.14	1.68	0.82	0.97	1.1	0.24	0.77	1.16		60.2124	43.6155	30.283	20.1833	45.3677		T3	0.456	4.970				6.09345		5.71227	8.28488
0.52	0	0	1.38	0.19	0.54	0.68	2.77	0.47	0.94	0.19	0.54		1.5	1.7	1.65	1.72	1.04	0	0	0.86	0.59	0.34	0.78	0.28								T4	0.364	3.302				6.00549			5.4016
3.78	6	0.5	2.03	0.3	0.29	0.81	0.42	0.81	0.72	0.3	0.29		0	0.64	0.9	1.29	1.1	0.56	1.1	1	0.95	0.8	0.83	0.49								T5	0.292	3.935
1.53	0.87	0.46	0			0.63	0.91	0.39	0				3.47	2.78	1.44	0.67	1.32	0.34	0.32	1.42			0.7	0.92
0.5	2.13	0.82	1.74			0	0.58	0.78	0.52				1.35	2	0.68	0.65	0	0.7	0.71	1.58			0.2	0.83												+lim/-lim Enriched and +lim/-lim stimulated
1.25	0	0.22	3.57			0.6	0.3	0.93	0.71				0.87	1.25	0	0.58			1.28	0.81			0.6	0.48													T1	T2	T3	T4	T5
0	0	2.31	1.99			0	0.65	0	0.25				0.82	0.5	1.18	0.35							0.88	0.21													13.5986	13.11	19.8575	6.17634	4.968
		1.09	2.35			0.23	2.22								2.31	0.42							0.34	0													17.6488	14.64	21.8725	4.60391	5.4
		0.36	1.26																																		17.1009	12.3156	13.0423	4.88912	3.07796
																																					20.0688	13.0846	9.84197	2.82566	5.44412
																																				+lim/-lim Enriched and dec/dodec stimulated
																																					T1	T2	T3	T4	T5
																																					6.12	7.6475	10.1793	7.72042	4.14
																																					7.94276	8.54	11.2122	5.75489	4.5
																																					7.69618	7.18408	6.68569	6.1114	2.56497
																																					9.03186	7.63271	5.04515	3.53208	4.53677
																																					10	10		20	10
